# Supplementary material for: Extracellular Reactive Oxygen Species (ROS) Production in Fresh Donkey Sperm Exposed to Reductive Stress, Oxidative Stress and NETosis
Source: Antioxidants (Basel). 2021 Aug 27;10(9):1367. doi: 10.3390/antiox10091367 (PMC8470534; doi:10.3390/antiox10091367)
Supplement: Supplementary file 1 [file antioxidants-10-01367-s001.zip]

Archive with 1 entries (1 files):
- antioxidants-1328903-supplementary.xlsx
