# Supplementary material for: Extracellular Reactive Oxygen Species (ROS) Production in Fresh Donkey Sperm Exposed to Reductive Stress, Oxidative Stress and NETosis
Source: Antioxidants (Basel). 2021 Aug 27;10(9):1367. doi: 10.3390/antiox10091367 (PMC8470534; doi:10.3390/antiox10091367)
Supplement: Supplementary file 1 [file antioxidants-10-01367-s001.zip › antioxidants-1328903-supplementary.xlsx]

## Sheet: Hoja1
Jackass	Trat	Concen	Time	TM	PM	VCL	VSL	VAP	LIN	STR	WOB	ALH	BCF	Viability
1	Control	Control	0 min	96.6165	51.6917	177.528	74.4935	97.621	38.1048	68.2878	53.3261	2.2145	31.3637	63.5
1	Control	Control	30 min	47.6839	27.7929	147.828	67.2628	82.8506	39.2104	69.3037	53.175	1.80122	29.7476	35.5
1	Control	Control	60 min	44.3636	25.2727	147.052	64.352	81.5742	38.6602	68.638	53.2543	1.85023	27.7398	28.4
1	Control	Control	120 min	35.2	24	145.858	75.5	87.0987	46.0436	77.2115	57.4731	1.78333	32.9564	8
1	Glutathione	2 mM	0 min	80.6452	36.8121	171.838	65.4896	87.0558	33.0129	63.9674	49.5136	2.23763	25.826	63
1	Glutathione	2 mM	30 min	66.0436	40.1869	168.349	83.5249	101.06	44.5337	74.7187	57.1731	2.02073	37.8171	35.1
1	Glutathione	2 mM	60 min	40.9524	23.5714	159.737	68.1752	86.9611	37.679	67.8567	52.2357	2.02675	28.7809	23.8
1	Glutathione	2 mM	120 min	22.9508	13.5246	177.157	67.8226	84.6094	35.4547	71.6151	48.2623	2.34528	25.9415	8.1
1	Glutathione	4 mM	0 min	64.9123	33.3333	158.556	71.4217	88.9316	37.9107	67.786	52.6522	1.98713	29.3629	62.1
1	Glutathione	4 mM	30 min	65.7568	42.928	175.422	81.8208	97.7287	41.6133	74.3608	53.5958	2.30458	29.6579	45.2
1	Glutathione	4 mM	60 min	52.5714	28	180.792	71.4605	89.7012	35.3066	69.5174	48.1641	2.39461	27.8635	42.8
1	Glutathione	4 mM	120 min	18.0328	12.0219	169.338	66.4828	78.6172	37.1793	77.2759	47.3138	2.23793	25.1034	9.2
1	Glutathione	6 mM	0 min	81.4761	43.5601	184.94	76.38	98.9709	36.0817	66.7546	51.4153	2.37845	29.8433	66.9
1	Glutathione	6 mM	30 min	56.8106	35.5482	181.795	71.8544	86.7087	36.1688	74.0931	46.535	2.59938	23.1056	38.1
1	Glutathione	6 mM	60 min	45.1271	22.4576	178.578	66.5866	86.2846	33.8318	68.9294	47.5881	2.39204	21.703	33.2
1	Glutathione	6 mM	120 min	30.3	25.4	245.239	102.385	117.895	41.4515	84.5697	48.6515	3.21515	30.9303	16
1	Glutathione	8 mM	0 min	68.6627	33.9321	164.604	66.4863	85.5863	33.0726	63.3791	48.8847	2.19813	24.4732	56.8
1	Glutathione	8 mM	30 min	62.5581	29.5349	158.305	56.7802	75.2708	30.5712	63.6724	46.3255	2.20082	20.2276	33.8
1	Glutathione	8 mM	60 min	48.5714	9.7619	183.267	52.3485	88.7515	26.4139	53.8847	48.9644	2.35396	17.8431	16
1	Glutathione	8 mM	120 min	25.0936	9.3633	189.854	58.1415	83.3046	28.7615	64.1077	44.8446	2.51231	20.8215	10
1	Glutathione	10 mM	0 min
1	Glutathione	10 mM	30 min	35	23.125	154.167	75.7686	88.3552	43.4267	76.421	54.8324	1.9181	30.1105	35.6
1	Glutathione	10 mM	60 min	36.4641	20.1657	243.93	84.3176	112.015	32.6528	71.0368	45.6256	3.1368	21.496	18.3
1	Glutathione	10 mM	120 min	11.7391	2.17391	195.937	56.0037	91.6815	27.2	57.737	48.1407	2.64815	22.8593	7.4
1	Peroxide	0.5 mM	0 min	70.8154	38.412	172.895	71.9289	93.4498	37.4522	67.9342	52.7292	2.14518	28.4419	63.7
1	Peroxide	0.5 mM	30 min	64.5793	35.0294	152.444	70.043	88.7742	40.7732	70.0783	55.5971	1.87675	31.5834	36.9
1	Peroxide	0.5 mM	60 min	62.1156	38.9914	156.981	70.4557	87.947	41.7228	72.7568	55.0898	1.9235	29.9264	35.3
1	Peroxide	0.5 mM	120 min	41.4449	30.7985	157.112	79.031	93.039	47.09	78.493	58.568	1.867	38.003	16
1	Peroxide	1 mM	0 min	82.3362	43.3048	154.233	68.0891	86.3741	40.5617	70.7562	55.2084	1.96277	27.858	64
1	Peroxide	1 mM	30 min	49.5601	36.0704	166.465	86.3553	99.7541	47.0962	78.5912	57.5799	2.02013	34.7233	29.3
1	Peroxide	1 mM	60 min	50.3639	28.821	137.89	64.7357	81.2422	42.3922	70.7091	56.8104	1.66558	32.239	27.2
1	Peroxide	1 mM	120 min	78.6667	56.5714	179.585	92.8135	111.793	50.5805	80.1703	62.131	2.01198	44.0576	17.2
1	Peroxide	5 mM	0 min	45.7672	22.2222	150.048	62.9057	80.8841	35.3172	65.6401	51.4299	1.88471	25.6497	66.9
1	Peroxide	5 mM	30 min	57.9082	37.5	159.441	76.2741	94.5693	44.5107	73.922	58.522	1.92244	35.3176	32.1
1	Peroxide	5 mM	60 min	47.8908	34.2432	170.556	86.5162	103.609	47.9605	77.0198	59.9108	1.93892	39.2263	31.1
1	Peroxide	5 mM	120 min	36.1702	27.6596	174.374	90.492	107.572	51.9319	82.1885	61.9265	2.04602	42.6982	16
1	Peroxide	10 mM	0 min	66.9154	32.3383	162.223	65.814	87.0644	35.9412	65.8012	51.6004	2.0232	29.3996	60
1	Peroxide	10 mM	30 min	22.0974	6.36704	170.394	51.4396	78.7396	28.083	60.7642	45.8151	2.20755	20.4736	33.9
1	Peroxide	10 mM	60 min	36.7925	29.5597	176.938	90.747	105.747	50.153	82.378	59.687	2.14	38.067	21.3
1	Peroxide	10 mM	120 min	29.5833	23.75	162.184	92.4191	103.593	55.2765	85.3294	63.8279	1.77353	45.2338	20.4
2	Control	Control	0 min	94.8027	45.6208	212.302	79.6031	110.285	33.6333	63.5012	50.048	2.58071	32.7787	78.4
2	Control	Control	30 min	88.3534	45.8835	200.558	78.9873	106.214	35.5786	66.5298	51.097	2.4691	32.3287	65.5
2	Control	Control	60 min	70.1581	39.7233	179.523	75.1961	94.672	37.375	69.7807	50.7952	2.24107	32.281	25.2
2	Control	Control	120 min	34.7656	17.5781	159.523	67.425	85.2952	37.6274	69.7536	51.5131	1.95	32.9393	26.8
2	Glutathione	2 mM	0 min	91.5876	48.0076	225.299	82.6413	112.98	33.6002	66.0933	48.7557	2.83673	29.9853	80.2
2	Glutathione	2 mM	30 min	90.9329	43.2432	196.22	74.3905	102.78	34.2433	64.7386	50.7571	2.46259	32.2667	71
2	Glutathione	2 mM	60 min	47.0588	20.5882	142.854	52.7541	69.8778	32.7348	65.7919	47.7207	1.97185	22.7326	29
2	Glutathione	2 mM	120 min	14.2857	9.28571	195.425	73.14	84.805	31.88	75.435	41.205	2.685	24.86	17.1
2	Glutathione	4 mM	0 min	85.4815	49.037	213.607	84.1566	107.883	35.1961	69.3074	48.4655	2.75	29.7151	80.4
2	Glutathione	4 mM	30 min	89.2734	49.0196	209.837	82.7374	106.361	34.869	68.6843	48.5458	2.66069	32.2669	58.8
2	Glutathione	4 mM	60 min	26.8085	8.93617	112.803	33.1667	48.7402	28.1615	61.0803	45.1026	1.64274	16.4701	29.5
2	Glutathione	4 mM	120 min	15.1515	5.45455	154.228	43.516	70.092	27.512	56.96	48.656	2.096	25.392	17
2	Glutathione	6 mM	0 min	89.0411	52.8767	202.305	82.6115	104.671	35.8033	69.3817	49.2378	2.66656	29.8146	78.5
2	Glutathione	6 mM	30 min	47.6534	18.4116	144.458	48.1688	66.8633	31.2352	62.9438	47.6031	1.99922	22.8328	60.6
2	Glutathione	6 mM	60 min	28.5171	11.0266	164.056	50.6427	69.6627	27.9773	63.0613	43.7187	2.296	17.4987	30.6
2	Glutathione	6 mM	120 min	4.91803	1.0929	127.778	28.2556	49.5333	18.1889	43.6889	40.5889	1.8	22.3667	10
2	Glutathione	8 mM	0 min	91.0878	49.6723	197.117	77.1622	101.835	35.5552	67.7814	49.8621	2.62173	28.7237	78.3
2	Glutathione	8 mM	30 min	43.4363	15.6371	130.536	40.3957	55.8915	26.01	60.6355	41.3227	1.89147	17.428	67.3
2	Glutathione	8 mM	60 min	14.1264	4.46097	144.041	45.0946	69.8405	27.0432	56.0108	49.5459	1.96486	17.5946	21.3
2	Glutathione	8 mM	120 min	4.5584	0.854701	125.194	32.8625	53.6938	21.6125	50.025	48.325	1.775	23.5625	18.4
2	Glutathione	10 mM	0 min	92.8399	48.9944	212.337	79.8263	108.739	34.2617	66.1722	49.5907	2.71974	30.4796	75.6
2	Glutathione	10 mM	30 min	29.1353	10.1504	121.904	39.9748	54.0536	28.7298	61.6543	44.0881	1.73179	19.2152	66.9
2	Glutathione	10 mM	60 min	15.625	8.20312	167.959	61.8179	79.7718	33.6615	68.959	49.4	2.2359	21.9795	18.8
2	Glutathione	10 mM	120 min	4.21687	3.01205	166.7	58.8	68.6714	31.5857	76.3286	39.2286	2.4	24.9571	6
2	Peroxide	0.5 mM	0 min	86.1141	45.2099	205.951	79.5479	106.871	34.2432	65.2824	50.0676	2.59152	29.7242	76.7
2	Peroxide	0.5 mM	30 min	86.0068	43.3447	188.9	72.0241	95.9211	33.8988	65.9178	48.8789	2.37787	30.9251	66
2	Peroxide	0.5 mM	60 min	81.6825	44.5047	166.269	66.3236	87.0509	36.767	68.0623	51.6857	2.075	33.283	29.4
2	Peroxide	0.5 mM	120 min	54.4818	26.6106	142.122	53.6607	69.9845	33.7917	65.5789	48.9576	1.77175	29.3247	23
2	Peroxide	1 mM	0 min	86.5904	45.5301	208.265	78.9291	105.965	34.0138	66.0845	49.0955	2.62907	30.7589	77.1
2	Peroxide	1 mM	30 min	78.3278	38.0638	165.749	64.9593	86.1612	34.2109	65.1138	50.0803	2.05296	30.568	73
2	Peroxide	1 mM	60 min	49.435	30.791	148.564	65.137	78.497	42.057	74.9897	54.3455	1.89333	30.8806	33.3
2	Peroxide	1 mM	120 min	24.6334	16.7155	162.692	68.8962	81.9025	39.0987	75.6163	50.1613	1.9725	36.5662	28.3
2	Peroxide	5 mM	0 min	90.581	46.6549	211.658	78.9517	107.663	34.3541	66.7288	49.5248	2.68784	30.4462	84.1
2	Peroxide	5 mM	30 min	78.4292	38.0531	165.926	64.9741	86.2475	34.1548	65.0195	50.0798	2.05479	30.5752	62.4
2	Peroxide	5 mM	60 min	43.4659	25.2841	129.583	58.6394	71.1577	41.1754	70.793	55.6021	1.59085	31.269	24.6
2	Peroxide	5 mM	120 min	30.2083	16.3194	138.515	56.4143	70.0119	36.2595	68.0738	49.9893	1.70952	31.6	29.5
2	Peroxide	10 mM	0 min	92.9849	44.773	202.859	74.4017	103.908	33.4949	64.4096	49.7982	2.55321	30.249	79.3
2	Peroxide	10 mM	30 min	59.5948	26.8176	131.812	49.7445	66.7261	32.2713	62.3789	48.7114	1.71096	24.87	73.2
2	Peroxide	10 mM	60 min	37.5691	23.2044	153.34	66.3798	79.7645	38.5427	73.1008	51.079	1.88145	31.1661	30.8
2	Peroxide	10 mM	120 min	35.2201	23.2704	173.946	75.3288	88.2029	38.6587	75.5875	49.2385	2.04231	37.7067	27.4
3	Control	Control	0 min	98.063	48.4998	224.048	83.3776	121.676	36.7534	66.3081	54.2751	2.57738	37.6573	80
3	Control	Control	30 min	97.9189	51.8677	195.517	78.1309	109.693	38.7035	67.2796	55.7814	2.15731	39.8925	78
3	Control	Control	60 min	68.5039	29.5276	124.862	52.9006	69.0399	37.111	66.1649	53.2077	1.60744	27.294	49.6
3	Control	Control	120 min	62.8352	24.9042	113.238	44.9415	61.0281	33.9486	61.9527	51.3735	1.47508	25.7371	49.1
3	Glutathione	2 mM	0 min	97.3545	54.4533	222.581	89.8382	125.923	39.4611	68.1836	56.3093	2.37157	40.2521	81.3
3	Glutathione	2 mM	30 min	95.2812	49.6445	191.604	77.0002	107.253	37.7186	66.2808	54.8031	2.27662	37.0749	71.7
3	Glutathione	2 mM	60 min	89.0498	47.6018	183.595	71.5014	96.1079	35.7963	66.3186	51.2268	2.32965	32.0979	53.4
3	Glutathione	2 mM	120 min	61.3707	33.9564	153.543	65.7688	82.9328	36.6974	67.481	51.7212	2.02381	30.7831	40.2
3	Glutathione	4 mM	0 min	99.271	52.0859	233.986	86.5332	125.937	36.6456	66.6768	53.8284	2.7557	37.2963	82
3	Glutathione	4 mM	30 min	92.6882	50	192.351	78.6618	103.284	37.3729	68.5858	52.2032	2.47948	31.9188	74.4
3	Glutathione	4 mM	60 min	83.3066	44.1413	169.697	67.8952	88.6634	34.5363	64.8647	50.3649	2.24034	30.446	46.5
3	Glutathione	4 mM	120 min	57.1963	30.4673	168.922	66.486	85.7239	33.433	65.9747	48.8832	2.20702	28.0979	39.6
3	Glutathione	6 mM	0 min	98.3973	53.2914	221.012	86.298	120.866	38.0054	67.9035	54.3425	2.61496	38.0632	82
3	Glutathione	6 mM	30 min	97.1411	50.0932	209.336	81.2206	113.283	36.9961	66.5695	53.5871	2.5627	36.5928	49.7
3	Glutathione	6 mM	60 min	64.8594	34.9398	158.687	62.0377	76.9842	33.0545	68.3845	46.56	2.1771	23.2442	29
3	Glutathione	6 mM	120 min	29.505	15.0495	157.375	56.3254	73.531	32.0169	66.5972	46.062	2.15423	24.4401	28.2
3	Glutathione	8 mM	0 min	96.4828	54.6763	228.237	86.129	116.768	36.2069	69.1322	50.8813	2.91338	31.7203	71.2
3	Glutathione	8 mM	30 min	93.8019	39.845	193.486	63.0007	93.2509	29.5701	60.0067	47.2233	2.56692	26.8321	33.5
3	Glutathione	8 mM	60 min	50.6527	26.1097	155.482	57.9468	71.7798	32.3803	69.434	45.1755	2.23298	20.2872	35
3	Glutathione	8 mM	120 min	34.4754	16.2741	158.003	57.8792	75.8565	31.7636	64.9143	47.5883	2.15714	21.337	30
3	Glutathione	10 mM	0 min	96.6328	48.9043	241.043	86.7599	122.563	34.74	66.8476	50.5143	2.94665	33.9076	77.8
3	Glutathione	10 mM	30 min	73.1481	36.8519	169.303	65.8341	82.9501	33.1062	67.529	46.9846	2.33333	23.3366	31
3	Glutathione	10 mM	60 min	56.6596	24.3129	140.52	48.5728	64.6506	30.4786	64.2942	46.6883	1.96187	17.477	30.6
3	Glutathione	10 mM	120 min	25.2212	7.52212	137.327	42.7973	61.2532	27.309	60.291	45.2514	1.92072	17.5135	26.8
3	Peroxide	0.5 mM	0 min	96.2595	50.2367	216.815	81.3203	117.432	36.2823	65.4372	53.7203	2.46984	37.4931	86.1
3	Peroxide	0.5 mM	30 min	81.8075	39.4366	143.268	60.2591	80.5377	37.6416	65.3664	54.7019	1.75659	31.073	76.1
3	Peroxide	0.5 mM	60 min	75.2212	39.646	126.813	58.4206	74.5322	42.3048	69.9455	57.8249	1.57412	31.5342	53.4
3	Peroxide	0.5 mM	120 min	64.1949	28.3898	124.244	51.9323	66.8778	35.1892	66.0632	50.6997	1.6691	26.425	52.7
3	Peroxide	1 mM	0 min	97.1496	45.7007	201.935	73.7042	108.127	35.0122	63.8506	52.9849	2.37012	36.3426	88.8
3	Peroxide	1 mM	30 min	86.2715	50.078	164.083	72.2865	94.1362	41.7296	71.1035	56.7794	1.97519	36.7477	77.2
3	Peroxide	1 mM	60 min	82.4916	42.0875	129.827	57.0822	74.3807	40.805	68.288	57.5285	1.61522	31.5726	55.7
3	Peroxide	1 mM	120 min	66.8041	30.9278	135.943	56.7101	72.7101	34.1179	64.0097	49.9097	1.81526	26.9078	48
3	Peroxide	5 mM	0 min	97.591	50.5882	196.899	76.6678	108.53	37.0501	65.8395	54.4186	2.28589	37.2863	82.8
3	Peroxide	5 mM	30 min	69.3146	32.5545	123.986	56.4777	74.0682	40.5038	66.7725	57.7846	1.52014	29.8033	74.3
3	Peroxide	5 mM	60 min	76.036	38.5586	127.587	56.6268	72.6755	38.7828	67.787	54.5115	1.6305	30.9568	50.5
3	Peroxide	5 mM	120 min	56.405	28.5124	127.987	54.9296	68.3677	36.0926	67.0949	51.0782	1.70895	26.7646	51.3
3	Peroxide	10 mM	0 min	97.5806	46.371	211.125	76.8999	115.391	35.6024	63.5494	54.4633	2.4175	37.043	87.6
3	Peroxide	10 mM	30 min	77.9528	38.9201	131.354	57.1362	76.1335	39.075	66.2529	56.84	1.59449	30.6515	80
3	Peroxide	10 mM	60 min	64.5	35	127.415	58.4528	73.9069	43.7374	71.8179	58.4642	1.5813	31.3118	48
3	Peroxide	10 mM	120 min	65.0549	37.8022	142.268	67.3467	79.9435	41.0402	72.6362	53.738	1.78551	32.0051	51.1
4	Control	Control	0 min	96.9912	44.0919	254.312	85.2444	124.737	31.3902	62.5338	48.1115	2.88327	35.7415	86.4
4	Control	Control	30 min	97.7067	46.4906	256.695	89.1176	129.783	32.4158	63.069	49.3904	2.92796	38.0151	82.8
4	Control	Control	60 min	80.3258	26.4411	175.122	51.4019	78.9807	26.9905	56.1396	45.8647	2.28657	25.2201	64.3
4	Control	Control	120 min	89.7474	44.2793	203.791	73.7324	100.484	33.4037	66.2004	48.5573	2.51541	33.5389	56.4
4	Glutathione	2 mM	0 min	96.3621	51.5228	241.091	91.2112	125.15	35.0581	66.4515	50.7309	2.88408	36.7876	88.4
4	Glutathione	2 mM	30 min	95.1965	47.5983	226.208	81.0321	112.601	32.5211	64.341	48.4384	2.84559	31.9356	83
4	Glutathione	2 mM	60 min	97.9841	49.3369	235.34	81.9837	116.599	34.1999	66.5739	50.0703	2.84085	35.3943	63.4
4	Glutathione	2 mM	120 min	86.9822	45.1677	220.668	80.1767	107.05	34.6758	68.3734	48.7478	2.73333	33.5417	50.8
4	Glutathione	4 mM	0 min	97.9957	54.0087	259.412	96.5585	133.787	35.6962	67.7566	50.8705	3.02114	36.7027	84.2
4	Glutathione	4 mM	30 min	97.7646	51.1506	247.612	86.6965	119.953	32.8723	66.5087	47.6419	3.09009	31.8811	78.1
4	Glutathione	4 mM	60 min	92.3467	39.9899	217.195	71.0636	104.862	30.8195	61.6989	48.0625	2.60877	30.5499	59.3
4	Glutathione	4 mM	120 min	78.5029	43.762	200.403	78.0535	100.764	36.1122	69.6721	50.1806	2.42686	31.9806	51
4	Glutathione	6 mM	0 min	96.5337	51.0791	254.076	88.2139	121.813	32.9483	67.4435	47.4006	3.25054	27.9342	87.3
4	Glutathione	6 mM	30 min	96.7213	51.3899	250.62	85.4651	118.612	32.1073	66.4891	46.7527	3.19219	30.3059	73.8
4	Glutathione	6 mM	60 min	89.7033	46.3351	232.481	78.4905	108.245	31.6974	66.6131	46.4162	2.93012	28.2435	58.4
4	Glutathione	6 mM	120 min	92.3577	51.7886	229.434	80.1979	109.747	33.0958	67.4349	47.5075	2.86136	30.7628	50.1
4	Glutathione	8 mM	0 min	96.5343	53.2852	262.718	93.3188	127.399	33.2493	67.4978	47.6912	3.33092	28.8881	88.2
4	Glutathione	8 mM	30 min	95.4508	40.5259	249.573	74.9923	113.451	28.1311	60.7244	44.8721	3.10595	25.2762	75.5
4	Glutathione	8 mM	60 min	93.2965	48.5804	242.349	79.6723	111.553	31.1223	66.2914	45.9065	3.06691	26.7745	53.9
4	Glutathione	8 mM	120 min	76.2673	37.788	154.879	58.7236	75.5469	33.9325	67.7292	48.1826	2.05541	26.4279	47.5
4	Glutathione	10 mM	0 min	96.1501	54.9567	262.983	98.1208	131.181	35.1511	68.9237	49.2219	3.22187	33.3445	78.3
4	Glutathione	10 mM	30 min	94.9666	42.268	237.308	72.2322	106.952	29.0022	63.303	45.1102	3.02231	23.6995	72.2
4	Glutathione	10 mM	60 min	90.3817	49.313	230.964	77.3479	106.621	31.8218	67.645	46.1927	2.98964	25.7386	50.5
4	Glutathione	10 mM	120 min	16.3303	6.05505	125.199	35.8724	51.1598	24.4552	58.9103	41.7299	1.82874	16.8678	44.9
4	Peroxide	0.5 mM	0 min	96.4824	44.8911	233.057	79.3075	115.173	31.7992	63.039	48.4213	2.82822	33.2445	81.2
4	Peroxide	0.5 mM	30 min	96.1422	50.2269	209.238	75.9073	106.697	34.5385	65.8555	50.7551	2.59558	35.5699	80.6
4	Peroxide	0.5 mM	60 min	89.759	53.3133	184.208	74.0692	97.349	40.1668	70.5971	54.8364	2.22432	33.2724	62.4
4	Peroxide	0.5 mM	120 min	91.3326	39.3824	196.196	65.6883	95.5953	31.399	61.7236	48.5153	2.38557	31.316	55.5
4	Peroxide	1 mM	0 min	95.4787	47.6064	228.928	83.7571	115.605	33.2814	64.8796	49.0509	2.78599	34.9001	82.6
4	Peroxide	1 mM	30 min	94.8097	53.9792	184.311	75.332	99.7298	39.2983	69.4901	54.4634	2.20847	36.4094	82.3
4	Peroxide	1 mM	60 min	93.2348	47.0451	170.56	66.2214	91.716	38.6631	66.7904	55.5771	1.97286	34.6122	63.2
4	Peroxide	1 mM	120 min	92.8315	57.3477	191.798	79.3588	101.957	41.6068	72.7077	54.8865	2.2913	37.5679	54.6
4	Peroxide	5 mM	0 min	97.1799	50.5335	241.889	87.5397	120.607	33.1689	65.6788	48.4679	2.95129	33.6488	84.9
4	Peroxide	5 mM	30 min	88.3354	49.0887	166.638	68.7612	90.2137	40.5793	69.5187	55.801	1.93853	33.6138	80.4
4	Peroxide	5 mM	60 min	91.6435	54.1783	180.434	73.6544	96.501	40.9605	71.0151	55.6887	2.07928	37.1847	61.4
4	Peroxide	5 mM	120 min	89.3699	43.6712	200.104	70.4287	98.8668	33.0947	64.2351	49.1342	2.38147	32.0387	56.6
4	Peroxide	10 mM	0 min	95.5752	37.6549	226.506	71.1044	107.337	28.7817	59.302	46.2745	2.74403	31.3607	81
4	Peroxide	10 mM	30 min	91.2844	45.4893	175.023	67.5701	94.6413	38.6186	66.4488	55.831	1.96664	35.7788	78
4	Peroxide	10 mM	60 min	94.0915	47.7128	200.859	74.8763	104.462	36.0546	66.0464	52.7397	2.30594	35.4812	66
4	Peroxide	10 mM	120 min	91.9786	51.8717	199.015	80.0015	105.526	39.3116	69.8529	54.0078	2.30585	37.7219	55.1

## Sheet: Hoja2
Jackass	Sample	Trat	Concen	ROS
1	Semen	Control	Control	5.33516
1	Semen	Glutathione	2 mM	3.15934
1	Semen	Glutathione	4 mM	3.85714
1	Semen	Glutathione	6 mM	5.41758
1	Semen	Glutathione	8 mM	7.8956
1	Semen	Glutathione	10 mM	10.6209
1	Semen	Peroxide	0.5 mM	5.15385
1	Semen	Peroxide	1 mM	5.08242
1	Semen	Peroxide	5 mM	5.06044
1	Semen	Peroxide	10 mM	3.85714
1	Plasma	Control	Control	6.09341
1	Plasma	Glutathione	2 mM	5.91209
1	Plasma	Glutathione	4 mM	7.35165
1	Plasma	Glutathione	6 mM	7.12088
1	Plasma	Glutathione	8 mM	7.03297
1	Plasma	Glutathione	10 mM	6
1	Plasma	Peroxide	0.5 mM	6.7967
1	Plasma	Peroxide	1 mM	5.5989
1	Plasma	Peroxide	5 mM	5.97253
1	Plasma	Peroxide	10 mM	6.23077
2	Semen	Control	Control	5.04369
2	Semen	Glutathione	2 mM	4.43204
2	Semen	Glutathione	4 mM	6.09709
2	Semen	Glutathione	6 mM	6.46602
2	Semen	Glutathione	8 mM	8.30583
2	Semen	Glutathione	10 mM	9.56311
2	Semen	Peroxide	0.5 mM	4.75728
2	Semen	Peroxide	1 mM	4.81068
2	Semen	Peroxide	5 mM	4.87864
2	Semen	Peroxide	10 mM	5.73301
2	Plasma	Control	Control	4.80583
2	Plasma	Glutathione	2 mM	4.74757
2	Plasma	Glutathione	4 mM	4.06796
2	Plasma	Glutathione	6 mM	4.41262
2	Plasma	Glutathione	8 mM	4.22816
2	Plasma	Glutathione	10 mM	4.23301
2	Plasma	Peroxide	0.5 mM	4.26699
2	Plasma	Peroxide	1 mM	3.95631
2	Plasma	Peroxide	5 mM	4.16505
2	Plasma	Peroxide	10 mM	3.17961
3	Semen	Control	Control	5.78571
3	Semen	Glutathione	2 mM	4.61735
3	Semen	Glutathione	4 mM	5.07653
3	Semen	Glutathione	6 mM	5.12755
3	Semen	Glutathione	8 mM	5.85204
3	Semen	Glutathione	10 mM	6.44388
3	Semen	Peroxide	0.5 mM	5.02041
3	Semen	Peroxide	1 mM	4.59694
3	Semen	Peroxide	5 mM	4.13265
3	Semen	Peroxide	10 mM	4.03571
3	Plasma	Control	Control	4.65306
3	Plasma	Glutathione	2 mM	4.20408
3	Plasma	Glutathione	4 mM	4.66327
3	Plasma	Glutathione	6 mM	4.80102
3	Plasma	Glutathione	8 mM	5.2602
3	Plasma	Glutathione	10 mM	5.12245
3	Plasma	Peroxide	0.5 mM	4.66837
3	Plasma	Peroxide	1 mM	4.05612
3	Plasma	Peroxide	5 mM	4.58673
3	Plasma	Peroxide	10 mM	5.12245
4	Semen	Control	Control	2.60606
4	Semen	Glutathione	2 mM	5.9596
4	Semen	Glutathione	4 mM	3.96465
4	Semen	Glutathione	6 mM	6.70202
4	Semen	Glutathione	8 mM	10.3737
4	Semen	Glutathione	10 mM	13.7475
4	Semen	Peroxide	0.5 mM	6.88889
4	Semen	Peroxide	1 mM	7.17677
4	Semen	Peroxide	5 mM	5.87374
4	Semen	Peroxide	10 mM	6.15657
4	Plasma	Control	Control	5.37879
4	Plasma	Glutathione	2 mM	6.18687
4	Plasma	Glutathione	4 mM	6.43434
4	Plasma	Glutathione	6 mM	6.95455
4	Plasma	Glutathione	8 mM	6.78788
4	Plasma	Glutathione	10 mM	6.5101
4	Plasma	Peroxide	0.5 mM	4.08586
4	Plasma	Peroxide	1 mM	4.89899
4	Plasma	Peroxide	5 mM	4.67677
4	Plasma	Peroxide	10 mM	4.69697
